# Supplementary material for: Dose–Response Relationship between Environmental Exposure to Nickel and Pulmonary Function in the Korean General Population Aged 40 or Older
Source: Int J Environ Res Public Health. 2021 Jun 30;18(13):7016. doi: 10.3390/ijerph18137016 (PMC8297347; doi:10.3390/ijerph18137016)
Supplement: Supplementary file 1 [file ijerph-18-07016-s001.zip]

Archive with 1 entries (1 files):
- ijerph-1243320-supplementary.pdf
